# Supplementary material for: Hierarchical regulation of functionally antagonistic neuropeptides expressed in a single neuron pair
Source: Nat Commun. 2024 Nov 3;15:9504. doi: 10.1038/s41467-024-53899-7 (PMC11532408; doi:10.1038/s41467-024-53899-7)
Supplement: Supplementary file 4 — Supplementary Data 1 [file 41467_2024_53899_MOESM4_ESM.xlsx]

## Sheet: Strains
Strain	Genotype	Fig
N2		1b-j
ZX2622	flp-1(ok2811) IV	1b-j
ZX3361	zxIs179[ptwk-47::flp-1::mScarlet] #7 IV	1b-j
ZX3699	flp-1(ok2811) IV; zxIs179[ptwk-47::flp-1::mScarlet] #7 IV	1b-j
ZX2884	flp-1(ok2811) IV; zxEx1299[pflp-1::mCherry 10 ng/µl] #1	S1f-k
ZX2885	flp-1(ok2811) IV; zxEx1300[pflp-1::flp-1::mCherry 10 ng/µl] #1	S1f-k
ZX3064	rde-1(ne300) V; zxSi9[Cbr unc-119(+); ptwk-47::rde-1:SL2:sid-1] II	1k-p
ZX2602	nlp-49(gk546875) X	S2
ZX2966	nlp-49(zx25) X	S2
ZX2967	nlp-49(zx26) X	S2
ZX2968	nlp-49(zx27) X	S2
KG1180	lite-1(ce314) X	S2
ZX3159	zxIs153[ptwk-47::Chrimson::P2A::GFP] juSi164[mex-5p::HIs-72::miniSOG + Cbr-unc-119(+)] unc-119(ed3) III	2a-f,S3,3,4,5
ZX3154	zxIs153[ptwk-47::Chrimson::P2A::GFP] III juSi164; flp-1(ok2811) IV	2a-f,S3,3,4,5
ZX3296	flp-1(ok2811) IV; zxIs164[ptwk-47::Chrimson::P2A::mCherry] #1 I	S3a
EG6699	ttTi5605 II; unc-119(ed3) III; oxEx1578[eft-3p::GFP+Cbr-unc-119]
ZX3107	zxSi9 II; zxIs153 III; rde-1(ne300) V	2g-l, 3d-f
ZX3108	zxSi9 II; zxIs153 III; flp-1(ok2811) IV; rde-1(ne300) V	2g-l, 3d-f
ZX903	N2; zxIs17[pflp-1 (332bp-trunc)::ChR2 C128S::YFP; lin-15+]	S3d
ZX3079	flp-1(ok2811); zxIs17[pflp-1 (332bp-trunc)::ChR2 C128S::YFP; lin-15+]	S3d
ZX3152	zxIs153[ptwk-47::Chrimson::P2A::GFP] III	3a-c
ZX3153	zxIs153[ptwk-47::Chrimson::P2A::GFP] III; flp-1(ok2811) IV	3a-c
ZX3206	zxIs153 III; flp-1(ok2811) IV; zxEx1387[ptwk-47::TeTx::mCherry] #1	3a-c
ZX3207	zxIs153 III; flp-1(ok2811) IV; zxEx1388[ptwk-47::TeTx::mCherry] #2	3a-c
ZX3208	zxIs153 III; flp-1(ok2811) IV; zxEx1389[ptwk-47::TeTx E234Q::mCherry] #2	3a-c
ZX3209	zxIs153 III; flp-1(ok2811) IV; zxEx1390[ptwk-47::TeTx E234Q::mCherry] #3	3a-c
ZX3386	zxIs153 nlp-10(zx28) juSi164 III; flp-1(ok2811) IV	3g-i
ZX3387	zxIs153 nlp-10(zx29) juSi164 III; flp-1(ok2811) IV	3g-i
ZX3352	zxIs153 juSi164 III; zxIs171[ptwk-47::nlp-10::mScarlet] V	3j-l,5b,d
ZX3443	zxIs153 juSi164 III; flp-1(ok2811) IV; zxIs171[ptwk-47::nlp-10::mScarlet] V	3j-l
ZX3406	zxIs153 nlp-10(zx29) juSi164 III	3m-o,5a,6b,7a-c
ZX3475	zxIs153 nlp-10(zx29) juSi164 III; zxIs171[ptwk-47::nlp-10::mScarlet] V	3m-o,6b,7c
ZX3481	zxIs153 nlp-10(zx29) juSi164 III; zxIs191[pflp-21::nlp-10::mScarlet] #2	3m-o,6b,7c
ZX3482	zxIs153 nlp-10(zx29) juSi164 III; zxIs192[pflp-21::nlp-10::mScarlet] #4	3m-o,6b,7c
ZX3483	zxIs153 nlp-10(zx29) juSi164 III; zxIs193[pglr-1::nlp-10::mScarlet] #2	3m-o,6b,7c
ZX3484	zxIs153 nlp-10(zx29) juSi164 III; zxIs194[pglr-1::nlp-10::mScarlet] #4	3m-o,6b,7c
	flp-1(ok2811) IV; zxEx[ptwk-47::Chrimson:SL2:GFP]	S4a
	flp-1(ok2811) IV; zxEx[ptwk-47::Chrimson:SL2:GFP, ptwk-47::unc-1 ]	S4a
	flp-1(ok2811) IV; zxEx[ptwk-47::Chrimson:SL2:GFP, ptwk-47::unc-1 DN (N494C)]	S4a
ZX3080	zxSi9; flp-1(ok2811); zxEx1349[ptwk-47::Chrimson:SL2:GFP]	S4b
ZX3086	zxSi9; zxEx1349[ptwk-47::Chrimson:SL2:GFP]	S4b
ZX3345	zxIs153[ptwk-47::Chrimson::P2A::GFP] nlp-10(tm6232) III	S4f
ZX3346	zxIs153[ptwk-47::Chrimson::P2A::GFP] nlp-10(tm6232) III; flp-1(ok2811) IV	S4f
ZX3407	zxIs164[ptwk-47::Chrimson::P2A::mCherry] #1 I; zxIs184[ptwk-47::GCaMP6s]	S7a
ZX3408	zxIs164[ptwk-47::Chrimson::P2A::mCherry] #1 I; flp-1(ok2811) IV; zxIs184[ptwk-47::GCaMP6s]	S7a
	zxIs31[pflp-1(trc)::mCherry]; zxEx[pttx-3::GFP]	S7b
ZX3901	nlp-10(syb3179[nlp-10::T2A::3×NLS::GFP]) III; zxEx1523[pttx-3::mScarlet]	S7b
ZX3902	nlp-10(syb3179[nlp-10::T2A::3×NLS::GFP]) III; flp-1(ok2811) IV; zxEx1523[pttx-3::mScarlet]	S7b
ZX3831	juSi164 zxIs258[ptwk-47::GFP] III #3; zxIs171[ptwk-47::nlp-10::mScarlet] #2 V	4a
ZX3833	flp-1(ok2811) IV; juSi164 zxIs258[ptwk-47::GFP] III #3; zxIs171[ptwk-47::nlp-10::mScarlet] #2 V	4a
ZX3871	zxIs171[ptwk-47::nlp-10::mScarlet] zxIs259[ptwk-47::GFP] #4 V	S7d
ZX3872	unc-31(n1304) IV; zxIs171[ptwk-47::nlp-10::mScarlet] zxIs259[ptwk-47::GFP] #4 V	S7d
ZX3873	flp-1(ok2811) IV; zxIs171[ptwk-47::nlp-10::mScarlet] zxIs259[ptwk-47::GFP] #4 V	S7d
ZX3874	flp-1(ok2811) unc-31(n1304) IV; zxIs171[ptwk-47::nlp-10::mScarlet] zxIs259[ptwk-47::GFP] #4 V	S7d
ZX3412	zxIs172[ptwk-47::nlp-10::mScarlet] #3 I; zxSi9 II; rde-1(ne300) V	4b
ZX3673	zxIs172[ptwk-47::nlp-10::mScarlet] #3 I; zxIs153 juSi164 III	4c, S7g
ZX3665	zxIs172[ptwk-47::nlp-10::mScarlet] #3 I; zxIs153 juSi164 III; dmsr-7(sy1539) V	4c
ZX3666	zxIs153 juSi164 III; zxIs179[ptwk-47::flp-1::mScarlet] #7 IV	4d, S7g
ZX3668	zxIs153 juSi164 III; zxIs179[ptwk-47::flp-1::mScarlet] #7 IV; dmsr-7(sy1539) V	4d
ZX3390	zxIs153 juSi164 III; flp-1(ok2811) zxIs179[ptwk-47::flp-1::mScarlet] #7 IV	4e
ZX3601	zxIs153 juSi164 III; dmsr-7(sy1539) V	4e
ZX3650	zxIs153 juSi164 III; flp-1(ok2811) IV; dmsr-7(sy1539) V	4e
ZX3637	zxIs153 juSi164 III; flp-1(ok2811) zxIs179[ptwk-47::flp-1::mScarlet] #7 IV; dmsr-7(sy1539) V	4e
ZX3649	zxIs153 juSi164 III; dmsr-7(sy1539) V; zxIs240[ptwk-47::dmsr-7::GFP::P2A::mCherry]	4e
ZX3674	zxIs153 juSi164 III; flp-1(ok2811); dmsr-7(sy1539) V; zxIs240[ptwk-47::dmsr-7::GFP::P2A::mCherry]	4e
ZX3651	zxIs153 juSi164 III; flp-1(ok2811) zxIs179[ptwk-47::flp-1::mScarlet] #7 IV; dmsr-7(sy1539) V; zxIs242[ptwk-47::dmsr-7::GFP::P2A::mCherry]	4e
ZX3636	zxIs153 nlp-10(zx29) juSi164 III; dmsr-7(sy1539) V	4f
ZX3663	zxIs153 juSi164 III; dmsr-7(sy1539) V; zxIs247[plgc-55B::dmsr-7::GFP::P2A::mCherry] #2	S8c
ZX3660	zxIs153 juSi164 III; dmsr-7(sy1539) V; zxIs245[pacr-5::dmsr-7::GFP::P2A::mCherry]	S8c
ZX3751	zxIs153 juSi164 III; dmsr-7(sy1539) V; zxEx1497[plcg-55B::dmsr-7::GFP::P2A::mCherry]	S8d
ZX3752	zxIs153 juSi164 III; flp-1(ok2811) IV; dmsr-7(sy1539) V; zxEx1497[plcg-55B::dmsr-7::GFP::P2A::mCherry]	S8d
ZX3472	zxIs153 juSi164 III; npr-35(ok3258) IV	5a,b
ZX3465	zxIs153 nlp-10(zx29) juSi164 III; npr-35(ok3258) IV	5a
ZX3404	zxIs153 nlp-10(zx29) juSi164 III; flp-1(ok2811) IV	5a
ZX3473	zxIs153 juSi164 III; npr-35(ok3258) flp-1(ok2811) IV;	5a,c
ZX3466	zxIs153 nlp-10(zx29) juSi164 III; npr-35(ok3258) flp-1(ok2811) IV	5a
ZX3474	zxIs153 juSi164 III; npr-35(ok3258) IV; zxIs171[ptwk-47::nlp-10::mScarlet] V	5b,d
ZX3498	zxIs153 juSi164; npr-35(ok3258) flp-1(ok2811) IV; zxIs195[plin-11::npr-35::GFP::P2A::mCherry] #1	5c
ZX3506	zxIs153 juSi164; npr-35(ok3258) flp-1(ok2811) IV; zxIs199[pnpr-35::npr-35::GFP::P2A::mCherry] #8	5c
ZX3508	zxIs153 juSi164; npr-35(ok3258) flp-1(ok2811) IV; zxIs201[pnlp-71::npr-35::GFP::P2A::mCherry] #5	5c
ZX3512	zxIs153 juSi164; npr-35(ok3258) flp-1(ok2811) IV; zxIs205[plgc-55B::npr-35::GFP::P2A::mCherry] #1	5c
ZX3515	zxIs153 juSi164; npr-35(ok3258) flp-1(ok2811) IV; zxIs208[pglr-1::npr-35::GFP::P2A::mCherry] #8	5c
ZX3516	zxIs153 juSi164; npr-35(ok3258) flp-1(ok2811) IV; zxIs209[plgc-55B::npr-35::GFP::P2A::mCherry] #5	5c
ZX3517	zxIs153 juSi164; npr-35(ok3258) flp-1(ok2811) IV; zxEx1431[pttx-3::npr-35::GFP::P2A::mCherry] #8	5c
ZX3541	zxIs153 juSi164 III; npr-35(ok3258) IV; zxIs171; zxEx1440[plgc-55B::npr-35::GFP::P2A::mCherry; pelt-2::GFP] #1	5d
ZX3542	zxIs153 juSi164 III; npr-35(ok3258) IV; zxIs171; zxEx1441[plgc-55B::npr-35::GFP::P2A::mCherry; pelt-2::GFP] #2	5d
ZX3543	zxIs153 juSi164 III; npr-35(ok3258) IV; zxIs171; zxIs211[pttx-3::npr-35::GFP::P2A::mCherry; pelt-2::GFP] #1	5d
ZX3544	zxIs153 juSi164 III; npr-35(ok3258) IV; zxIs171; zxEx1442[pttx-3::npr-35::GFP::P2A::mCherry; pelt-2::GFP] #2	5d
ZX3628	zxIs153 juSi164 III; flp-1(ok2811) IV; zxIs230[pttx-3::GCaMP6s] #2	6a-c
ZX3822	zxIs153 juSi164 III; npr-35(ok3258) flp-1(ok2811) IV; zxIs230[pttx-3::GCaMP6s] #2	S11
ZX3825	egl-30(ad806) I; zxIs153 juSi164 III; flp-1(ok2811) IV; zxIs230[pttx-3::GCaMP6s] #2	S11
ZX3569	zxIs153 juSi164; npr-35(ok3258) IV; zxIs195[plin-11::npr-35::GFP::P2A::mCherry] #1	S10e,7c,9d
ZX3570	zxIs153 juSi164; npr-35(ok3258) IV; zxIs199[pnpr-35::npr-35::GFP::P2A::mCherry] #8	S10e,7c,9d
ZX3571	zxIs153 juSi164; npr-35(ok3258) IV; zxIs200[pttx-3::npr-35::GFP::P2A::mCherry] #5	S10e,7c,9d
ZX3572	zxIs153 juSi164; npr-35(ok3258) IV; zxIs201[pnlp-71::npr-35::GFP::P2A::mCherry] #5	S10e,7c,9d
ZX3573	zxIs153 juSi164; npr-35(ok3258) IV; zxIs203[pglr-1::npr-35::GFP::P2A::mCherry] #2	S10e,7c,9d
ZX3574	zxIs153 juSi164; npr-35(ok3258) IV; zxIs205[plgc-55B::npr-35::GFP::P2A::mCherry] #1	S10e,7c,9d
CZ20310	juSi164[mex-5p::HIs-72::miniSOG + Cbr-unc-119(+)] unc-119(ed3) III	7a, S12b-d
ZX3615	nlp-10(zx29) juSi164 III	7a, S12c,d
ZX3638	juSi164 III; npr-35(ok3258) IV	7a
ZX3618	nlp-10(zx29) juSi164 III; npr-35(ok3258) IV	7a
ZX3378	juSi164 III; flp-1(ok2811) IV	7a
ZX3617	nlp-10(zx29) juSi164 III; flp-1(ok2811) IV	7a
ZX3639	juSi164 III; npr-35(ok3258) flp-1(ok2811) IV	7a
ZX3616	nlp-10(zx29) juSi164 III; npr-35(ok3258) flp-1(ok2811) IV	7a
ZX3711	juSi164 III; lite-1(ce314) X	9b
ZX3760	juSi164 III; lite-1(ce314) X.; zxEx1498[plite-1::lite-1]#1	9b
ZX3865	juSi164 III; lite-1(ce314) X.; zxEx[plite-1::lite-1]#5	9b
ZX3761	juSi164 III; lite-1(ce314) X.; zxIs254[pF59E11.7::lite-1]#1	9b
ZX3866	juSi164 III; lite-1(ce314) X.; zxEx[pF59E11.7::lite-1]#2	9b
	juSi164 III; zxEx[pF59E11.7::Chrimson]#1	9c
ZX3701	juSi164 III; zxIs249[pF59E11.7::Chrimson]#2	9c
ZX3641	juSi164 III; zxIs226[pmec-4::Chrimson] #1	S12a,b

## Sheet: Plasmids
Name	Name	Fig	Ligation/Assembly	Backbone	Insert	Restriction Sites (5'-->3')
pIA319	ptwk-47_flp-1_mScarlet	1b-j	Ligation	pIA223	pIA307	XbaI-EcoRI
pIA249	pCFJ150_ptwk-47_rde-1:SL2:sid-1	1k-p	HiFi assembly	pIA248mm	PCR	XhoI-BssHII
pIA273	ptwk-47_Chrimson_P2A_GFP	2a-f	Ligation	pIA260	pIA267	BbsI-ApaI
pIA276	pmec-4__2xNLS_GFP	2a-f	Ligation	pIA274	pIA239	HindIII-BamHI
pIA312	ptwk-47_TeTx_mCherry	3a-c	Ligation	pIA223	pCS209	XbaI(NheI)-EcoRI
pIA316	ptwk-47_TeTx E234Q_mCherry	3a-c	HiFi assembly	pIA312		BamHI-SacI
pIA339	pU6_nlp-10 #1_sgRNA	3g-i	HiFi assembly	pCFJ601	PCR	PciI-SfoI
pIA340	pU6_nlp-10 #6_sgRNA	3g-i	HiFi assembly	pCFJ601	PCR	PciI-SfoI
pIA331	ptwk-47_nlp-10_mScarlet	3j-l	HiFi assembly	pIA300	PCR	XbaI-NheI
pIA342	pflp-21_nlp-10_mScarlet	3m-o	Ligation	pCS203	pIA331	NheI(XbaI)-BstAPI
pIA343	pglr-1_nlp-10_mScarlet	3m-o	Ligation	pCS196	pIA331	XbaI-BstAPI
pIA393	ptwk-47_dmsr-7_GFP_P2A_mCherry	4e	HiFi assembly	pIA314	genome; pCS179, PCR	XbaI-KpnI
pIA349	pnpr-35 (7 kbp)_npr-35_GFP_P2A_mCherry	5c	Ligation	pIA347	pIA353	NheI-ApaI
pIA352	pglr-1_npr-35_GFP_P2A_mCherry	5c	Ligation	pCS196	pIA353	XbaI(NheI)-AflII
pIA353	plin-11_npr-35_GFP_P2A_mCherry	5c	Ligation	pAO03	pIA348	NheI-AflII
pIA354	pnlp-71_npr-35_GFP_P2A_mCherry	5c	Ligation	pIA350	pIA353	NheI-ApaI
pIA355	plgc-55B_npr-35_GFP_P2A_mCherry	5c	Ligation	pIA351	pIA353	XbaI(NheI)-ApaI
pIA356	pttx-3_npr-35_GFP_P2A_mCherry	5c	Ligation	pIA338	pIA348	NheI-ApaI
pIA384	pttx-3__GCaMP6s	6a-c	Ligation	pIA338	pIA330	NheI(XbaI)-EcoRI
pIBE220	mGluR1a::KSM	6d,e
pIBE366	npr-35::KSM	6d,e
pIA417	pF59E11.7_lite-1_SL2_GFP	9b	Ligation	pIA408	KG#269, pCS175	KpnI-ApaI
pIA418	plite-1_lite-1_SL2_GFP	9b	Ligation	pIA407	pIA417	NsiI-ApaI
pIA401	pF59E11.7_Chrimson_P2A_GFP	9c	HiFi assembly	pIA273	genomic PCR	HindIII-XbaI
pIA378	pmec-4_Chrimson_P2A_GFP	S12	Ligation	pIA273	pIA246	SapI-BamHI
pCS178	pflp-1__mCherry	S1f-k
pCS232	pflp-1_flp-1_mCherry	S1f-k
pIA256	pU6_unc-22_sgRNA	S2b-d	HiFi assembly	pCFJ601	PCR	PciI-SfoI
pIA257	pU6_nlp-49 #4_sgRNA	S2b-d	HiFi assembly	pCFJ601	PCR	PciI-SfoI
pIA258	pU6_nlp-49 #5_sgRNA	S2b-d	HiFi assembly	pCFJ601	PCR	PciI-SfoI
pIA320	ptwk-47_Chrimson_P2A_mCherry	S3a	Ligation	pIA273	pIA313	Bsu36I-EcoRI
pIA294	ptwk-47_unc-1.1 wt_SL2_mCherry	S4a	Ligation	pIA224	pHE19	BamHI-EcoRI
pIA295	ptwk-47_unc-1.1 DN (N494C)_SL2_mCherry	S4a	Ligation	pIA224	pHE07	BamHI-EcoRI
pIA330	ptwk-47__GCaMP6s	S7a	Ligation	pIA314	pIA202	EcoRV-ApaI
pIA338	pttx-3__mScarlet	S7b	HiFi assembly	pIA300	genomic	HindIII-NheI
pIA345	pttx-3__GFP	S7b	Ligation	pIA338	pCS179	NheI(XbaI)-EcoRI
pIA367	pttx-3_flp-1_mScarlet	S8a	Ligation	pIA338	pIA319	NheI(XbaI)-EcoRI
pIA365	ptwk-47_flp-1-8/9_mScarlet	S8a	HiFi assembly	pIA319	pIA210 PCR	SphI-AfeI
pIA368	ptwk-47_flp-1-8/9/7_mScarlet	S8a	HiFi assembly	pIA319	pIA210 PCR	SphI-AfeI
pIA369	ptwk-47_flp-1-8/9/7/2_mScarlet	S8a	HiFi assembly	pIA319	pIA210 PCR	SphI-AfeI
pIA388	ptwk-47_flp-1-89723_mScarlet	S8a	HiFi assembly	pIA319	pIA210 PCR	SphI-AfeI
pIA389	ptwk-47_flp-1-897234_mScarlet	S8a	HiFi assembly	pIA319	pIA210 PCR	SphI-AfeI
pIA390	ptwk-47_flp-1-8972345_mScarlet	S8a	HiFi assembly	pIA319	pIA210 PCR	SphI-AfeI
pIA391	ptwk-47_flp-1-89723451_mScarlet	S8a	HiFi assembly	pIA319	pIA210 PCR	SphI-AfeI
pIA392	ptwk-47_flp-1-89723451a_mScarlet	S8a	HiFi assembly	pIA319	pIA210 PCR	SphI-AfeI
pIA396	plgc-55B_dmsr-7_GFP_P2A_mCherry	S8c	Ligation	pIA351	pIA393	XbaI(NheI)-ApaI
pIA397	pacr-5_dmsr-7_GFP_P2A_mCherry	S8c	Ligation	pJS16	pIA393	NheI-ApaI

## Sheet: RNAi
No	Plate	Well	Chrom	GenePairs Name	Public Name	Fwd Primer Seq	Rev Primer Seq	SourceBioscience Location	Extra info	bp	Insert confirmed (PCR or sequencing)?
10361	106	G05	IV	F23B2.5	flp-1	ATCTTCCTGAAATTCCAATCCAT	GAATTAGCTGCTGTGTGAGTGTG	IV-4N09		1582	Sequence correct
8322	87	H06	III	Y37D8A.15	flp-14	GCCTGACCTATCAATACATCTGC	AAACGTCATGAGGATCAAAAGAA	III-6O12			Sequence correct (220613)
11081	115	B08	IV	C36H8.3	flp-9	CAGCTGTGTGTGAGAGAGAGAGA	GATGACATCATTCAAAGTCACGA	IV-6D16		1471	Sequence correct
17397	180	C02	X	Y48D7A.a	flp-18	AAAATGCACAGAGTTGGAGGTAA	AAAAATACGCCATCATTCTCTCA	X-2E03			no
18193	189	E04	X	C03G5.7	flp-5	AACCTAATAGAAAAGCGAGGGTG	TTGATTGTTCCTAATTAGCCGAA	X-4I08
84	2	A09	I	M01D7.5	nlp-12	AAATAGTTATTAATTGCCGGCGT	TCCAGAAGCTAACCAAAATGGTA	I-1A18
1020	12	D09	I	D2005.2	nlp-8	AGAGATGCCAGTTGTTCAAGAAG	TAACAAAAGCGACATGAGTCAGA	I-3H18			Sequence correct (220524)
4346	47	H03	II	F41G3.1	nlp-50	ATTGCCATTTCCTTTCTTTCTTC	AAGCCCAATTTTATTGTGGAAAT	II-5O05			Sequence correct (220524)
8178	86	A08	III	Y47D3B.2	nlp-21	TGACACCAGCTCTCATAACTCAA	ACATTATATTTCCAGCGCTTGTC	III-6A15		1194	sequenced, correct
19800					flp-11	ATCCCCCGGGCTGCAtatttgctttctcttcggaatctac	GGTCGACGGTATCGATAattctagacagcaagagagagtatg		Cloned		Sequence correct
19766					nlp-49	ATCCCCCGGGCTGCAatgatgaagtggctgcttttggctg	GGTCGACGGTATCGATActttctcccggaaggcatgaaatg		Cloned		Sequence correct
19791					nlp-10	ATCCCCCGGGCTGCAATCGTCTTCCTGGTTCG	GGTCGACGGTATCGATAgacccaatgagaatgatcac		Cloned		Sequence correct
19792					nlp-69	ATCCCCCGGGCTGCAccccttattttcagcgtaaag	GGTCGACGGTATCGATAcaccacctttaagttaataggttaattaac		Cloned		Sequence correct
19793					nlp-59	ATCCCCCGGGCTGCAGTACATATGCTGTTTTGCC	GGTCGACGGTATCGATActcgagagaatttgtgcaag		Cloned		Sequence correct
19804					nlp-41	ATCCCCCGGGCTGCAttgaaaattctaagaatctcggaac	GGTCGACGGTATCGATAggcgacgacaaataattctctc		Cloned		Sequence correct
19805					nlp-42	ATCCCCCGGGCTGCAtgtacatttttagaaagtctgtaatac	GGTCGACGGTATCGATAccaatttttaaaactcccgcatttc		Cloned		Sequence correct
19806					nlp-64	ATCCCCCGGGCTGCAatgagtagaacccaattgcatttcc	GGTCGACGGTATCGATAtcggatatggaaaagtcgcaattag		Cloned		Sequence correct
19790					pdf-1	ATCCCCCGGGCTGCAatttcgatttcagctcgttg	GGTCGACGGTATCGATAgCTCAAACGCGGAACTTATC		Cloned		Sequence correct
					ins-29	ATCCCCCGGGCTGCAaaaagttatggagtagtattggtgc	GGTCGACGGTATCGATAaggaaaattagctaaaacataatgg		Cloned		Sequence correct
9182	92	H07	IV	C18H7.2	inx-18	CGGTCACCCGATAGAATGTT	AAATTTCAGGCTTTTCGGCT	IV-1O13			Sequence correct
9813	100	C12	IV	K02B2.4	inx-7	TTGGACTTGGCTTTTTGCTT	TCACAAAAGTTCGCATCTCG	IV-3E23		1055	Sequence correct
10913	113	A04	IV	ZK792.2	inx-8	CCAATTGTTCAAAATGTGCG	GTACATCTCCACGGCAACCT	IV-6A08			Sequence correct
10914	113	A05	IV	ZK792.3	inx-9	ATACCACACAGTTGGGAGGC	ATGTAGGGCTTCGCGATATG	IV-6A10			Sequence correct
106	2	C08	I	T16H5.1	inx-19	AATTCAAATTTTCACGTGGTGAC	GTCAAGACCGTCAAATGTTCTTC	I-1E16		2041	Sequence correct (221110)
19086	200	B02	X	R07D5.1	unc-7	CTATCGTCCCTTGACCGTGT	CTAGTCCAGATGGCGTGTGA	X-7C03		1683	Sequence correct
7828	81	F12	III	ZK512.6	eat-4	TTTGCTCGAAGCTGGACTTT	CTGGTTTTTCGCAACTAGGC	III-4L24			Sequence correct (220524)
17775	184	F11	X	W01C8.6	cat-1	AATTGGACAATTTTGCGCTC	CGGAAATCTGGGAATAGCAA	X-3K21			Sequence correct (220531)

## Sheet: Primers
Date	Name	description	Seq	Purification	Format	Notes	Size
	npr-35_KSM_fw		cttgatatcgaattcctgcaATGAATACGTCATTTGTAGAG
	npr-35_KSM_rv		gtttagtggtaaccagatctTTAACAATCAGAAGTAGATCTTTC

## Sheet: Peptides
· NLP-10-1: AIPFNGGMY
· NLP-10-2: STMPFSGGMY
· NLP-10-3: AAIPFSGGMY
