# Supplementary material for: Hierarchical regulation of functionally antagonistic neuropeptides expressed in a single neuron pair
Source: Nat Commun. 2024 Nov 3;15:9504. doi: 10.1038/s41467-024-53899-7 (PMC11532408; doi:10.1038/s41467-024-53899-7)
Supplement: Supplementary file 6 — Source Data [file 41467_2024_53899_MOESM6_ESM.xlsx]

## Sheet: Fig1b-j, S1a-c
group	v0	dv1	b0	db1	s0	s1	b30_600
N2	0.0127583	0.0389257	29.2717	0.0743333	0.993228	0.996317	30.953
N2	0.0175356	0.0325224	31.8356	-0.741593	0.992634	0.995822	30.583
N2	0.0174273	0.0454327	33.1491	-1.68509	0.99188	0.994851	33.2581
N2	0.0236667	0.0304533	33.6617	-1.51567	0.992492	0.995016	32.8263
N2	0.015475	0.035199	30.655	1.757	0.993344	0.995039	34.0869
N2	0.0200085	0.0390095	33.6864	-2.78244	0.991609	0.995076	32.3426
N2	0.0182508	0.0416912	33.8356	-1.35959	0.990504	0.995228	31.994
N2	0.021085	0.036053	33.515	-2.063	0.991616	0.99536	33.2681
_zxIs179	0.0170717	0.0273483	29.4167	0.367333	0.990993	0.995625	30.1457
_zxIs179	0.017155	0.019861	31.6867	4.06733	0.992507	0.992542	30.0406
_zxIs179	0.0161317	0.0223763	32.7267	-0.744667	0.989602	0.993071	31.7779
_zxIs179	0.0167033	0.0231927	34.3	-2.062	0.990101	0.994302	32.106
_zxIs179	0.01738	0.02846	32.26	0.186	0.992728	0.99466	32.0366
_zxIs179	0.016215	0.020941	34.0967	-3.71667	0.990893	0.995834	31.8292
_zxIs179	0.0154783	0.0269437	33.6417	-2.02967	0.989688	0.994904	30.7723
_zxIs179	0.0200933	0.0272947	34.05	0.624	0.992039	0.995126	31.9424
flp1.	0.029535	0.067025	31.5883	2.16367	0.99302	0.994217	33.7401
flp1.	0.0225117	0.0840803	32.5633	1.06667	0.991127	0.993727	33.5462
flp1.	0.02124	0.084814	30.3117	4.75633	0.990082	0.993538	34.0151
flp1.	0.0280932	0.0806368	32.8983	1.29569	0.992896	0.994855	33.7581
flp1.	0.0381317	0.0789363	31.28	4.712	0.991402	0.991446	35.7986
flp1.	0.0242633	0.0776787	35.13	0.43	0.988813	0.992468	34.7723
flp1.	0.03129	0.105934	33.8283	4.01567	0.992214	0.992862	36.9991
flp1.	0.0327817	0.104478	33.68	4.572	0.990895	0.993442	36.7356
flp1zxIs179	0.0134183	0.0289997	31.37	-1.708	0.99086	0.995077	32.3405
flp1zxIs179	0.01425	0.02694	33.78	-4.838	0.988053	0.996025	29.9186
flp1zxIs179	0.012365	0.026045	32.6517	-6.26167	0.992343	0.994659	32.0243
flp1zxIs179	0.0157967	0.0176993	34.4517	-7.70967	0.98919	0.994522	31.8961
flp1zxIs179	0.016095	0.029969	32.34	-1.122	0.990146	0.994282	32.2646
flp1zxIs179	0.01856	0.021288	31.0367	-0.168667	0.992092	0.995056	31.1991
flp1zxIs179	0.0126017	0.0285963	29.9033	-0.655333	0.991278	0.995747	31.1184
flp1zxIs179	0.0179583	0.0284357	33.845	-2.529	0.988116	0.9953	32.7226

## Sheet: Fig1k-p
group	v0	dv1	b0	db1
N2_con	0.0140783	0.0300837	31.835	-1.351
N2_con	0.0199683	0.0360437	32.9633	0.980667
N2_con	0.0222467	0.0201173	31.4233	-0.881333
N2_con	0.016555	0.024785	31.8367	-4.29667
N2_flp1	0.0222433	0.0381007	30.2017	-0.543667
N2_flp1	0.02088	0.044946	32.24	0.608
N2_flp1	0.0318383	0.0155337	29.8417	1.62233
N2_flp1	0.0285333	0.0211627	32.07	-1.024
rde_zxSi9_con	0.0143183	0.0512997	30.1483	2.40367
rde_zxSi9_con	0.0348	0.052316	31.9367	-0.456667
rde_zxSi9_con	0.022575	0.042769	32.8733	-2.92133
rde_zxSi9_con	0.0197333	0.0312607	29.4717	0.0443333
rde_zxSi9_con	0.0315733	0.0356607	30.1967	-1.17267
rde_zxSi9_flp1	0.02803	0.081818	34.1167	1.52133
rde_zxSi9_flp1	0.042815	0.090523	34.895	2.217
rde_zxSi9_flp1	0.056565	0.063575	37.15	-0.508
rde_zxSi9_flp1	0.025125	0.054855	32.825	2.191
rde_zxSi9_flp1	0.0333333	0.0537367	33.3267	3.10133

## Sheet: FigS1f-k
group	v0	dv1	b0	db1
N2	0.0267633	0.0628007	32.59	-3.182
N2	0.0189983	0.0572257	32.9633	-2.63733
N2	0.0227067	0.0454653	31.0483	-1.07033
N2	0.01846	0.039266	31.8867	-4.52267
N2	0.0180233	0.0311427	32.255	-4.835
N2	0.0269967	0.0366673	30.52	-2.76
2_flp1.	0.0396567	0.104499	35.745	7.757
2_flp1.	0.0646067	0.0943293	41.4083	3.33167
2_flp1.	0.0602367	0.116553	34.0517	5.28233
2_flp1.	0.0501033	0.0992327	34.0317	5.25833
2_flp1.	0.0433083	0.10207	38.7117	2.64033
2_flp1.	0.0534517	0.103772	36.0583	7.27767
3_flp1_mCh	0.0445567	0.0930533	38.8817	3.16033
3_flp1_mCh	0.0489983	0.0952657	38.145	5.131
3_flp1_mCh	0.0291083	0.103774	35.06	7.078
3_flp1_mCh	0.0193133	0.0903487	32.1483	11.6877
3_flp1_mCh	0.024735	0.119147	34.0167	7.33533
3_flp1_mCh	0.0554483	0.0688577	36.2333	7.91667
5_flp1_flp1	0.0160333	0.0711767	33.0433	2.92267
5_flp1_flp1	0.015875	0.071135	30.7633	8.22667
5_flp1_flp1	0.0222517	0.0589223	30.5333	4.68867
5_flp1_flp1	0.0237417	0.0526283	32.3417	2.91633

## Sheet: FigS1l-p
group	v0	dv1	b0	db1
N2.	0.0228617	0.0200217	31.24	-0.838333
N2.	0.0331067	0.0283667	31.2	-1.65833
N2.	0.02043	0.028855	31.865	0.00166667
N2.	0.029255	0.03804	32.9583	-1.92667
N2.	0.0234567	0.0198483	29.3983	-0.221667
N2.	0.0202483	0.0143217	30.5217	0.186667
N2.	0.0202517	0.0150217	33.32	-4.49667
N2.	0.016215	0.016535	28.8267	5.68833
N2.	0.0199167	0.010505	29.85	2.07667
flp1.	0.024195	0.0233533	34.2133	0.568333
flp1.	0.04532	0.0129933	38.805	-1.85
flp1.	0.0799567	0.00617333	42.8367	-0.24
flp1.	0.0606283	0.0222967	42.3317	-0.631667
flp1.	0.0216817	0.0244683	33.3383	1.63833
flp1.	0.0189533	0.0303183	36.0167	-3.09667
flp1.	0.01955	0.0316167	35.08	-1.26833
flp1.	0.023975	0.031465	32.2083	2.865
flp1.	0.0225767	0.0259967	32.9983	1.82167

## Sheet: FigS2b-d
group	v0	dv1
N2	0.0225717	0.0302325
N2	0.0246167	0.0336353
N2	0.01339	0.031674
nlp49gk	0.02128	0.03435
nlp49gk	0.0341717	0.0390763
nlp49gk	0.0366867	0.0339473
nlp49gk	0.0230733	0.0320427
zx25	0.0218017	0.0258163
zx25	0.0241383	0.0293517
zx25	0.0193217	0.0245023
zx26.	0.0193217	0.0311583
zx26.	0.0248967	0.0313633
zx26.	0.02283	0.028368
zx27	0.0218433	0.0246367
zx27	0.0253217	0.0433383
zx27	0.0274117	0.0311683

## Sheet: FigS2e-f
group	v1
N2	0.09501
N2	0.11924
N2	0.11184
N2	0.0858567
nlp49gk	0.107767
nlp49gk	0.123207
nlp49gk	0.0991033
zx25	0.0934067
zx25	0.0975
zx25	0.08532
zx26.	0.0978933
zx26.	0.0944133
zx26.	0.0904679
zx27	0.09997
zx27	0.0947467
zx27	0.0873033
lite1	0.02948
lite1	0.0286367

## Sheet: FigS2g-j
group	dv1	db1
N2	0.0714688	37.8138
N2	0.0945625	40.2973
N2	0.0842317	38.7562
N2	0.0644315	39.5483
nlp49gk	0.0764215	34.7567
nlp49gk	0.117856	35.9197
nlp49gk	0.082685	34.9318
zx25	0.067682	33.845
zx25	0.0899107	34.703
zx25	0.0512448	34.5532
zx26.	0.0760757	34.6107
zx26.	0.0873548	36.2872
zx26.	0.0629933	34.3157
zx27	0.084813	36.0937
zx27	0.0955643	37.635
zx27	0.0684597	36.6657

## Sheet: Fig2a-f, S3c
group	v0	dv1	b0	db1	s0	ds1
ZX3159	0.0165967	0.0229066	32.2167	-1.62906	0.993836	0.00206801
ZX3159	0.022875	0.0221002	29.9058	-3.09757	0.991719	0.00316512
ZX3159	0.0109117	0.0117346	28.8858	-0.189139	0.993421	0.000806851
ZX3159	0.011405	0.00786938	30.4392	-2.87222	0.987372	0.00679977
ZX3159	0.0228008	-0.0062967	33.6933	0.176915	0.99269	-0.00169059
ZX3159	0.0140083	0.00349249	32.4542	-3.69301	0.991785	0.00196513
ZX3159	0.0202192	0.0140445	31.6983	-0.484284	0.992741	0.000575087
ZX3159	0.0210817	0.00477453	34.1783	-3.24197	0.989725	0.00241036
ZX3159	0.0156608	0.00680363	29.4125	-2.10837	0.993899	0.000156046
ZX3159	0.0139367	0.00438647	29.17	-0.682397	0.9941	-0.00174538
ZX3159	0.0136708	0.00702338	30.3692	-1.36256	0.99368	5.92046e-05
ZX3159	0.0156425	0.0156525	29.8067	-0.138072	0.99216	0.00164521
ZX3159	0.0301958	0.00194797	32.98	0.514215	0.993474	-0.00143382
ZX3159	0.0432692	-0.00603611	34.2283	-0.934118	0.993625	-0.000740149
ZX3159	0.0224342	0.0194121	33.4092	-2.49429	0.99328	0.00172483
ZX3159	0.0188183	0.0171205	32.1742	-1.45103	0.992877	0.00238054
ZX3159	0.015415	0.0132751	32.4725	-1.19647	0.990802	0.00243678
ZX3159	0.0203875	0.01621	34.3825	-2.19738	0.991536	0.00257159
ZX3159	0.0143059	0.00729412	31.2328	-0.383186	0.993073	-0.00048222
ZX3159	0.0177933	0.00314138	30.7217	-1.4134	0.994489	-0.00207086
ZX3159	0.0173308	0.0137725	31.8875	-1.68915	0.992841	0.000164325
ZX3159	0.0184783	0.0136308	34.4983	-2.14131	0.990752	0.00128335
ZX3154	0.0624808	0.0462283	42.9492	2.90125	0.978878	0.000875408
ZX3154	0.04871	0.0495305	40.3825	2.11833	0.981309	0.00292328
ZX3154	0.0181083	0.0377429	40.3625	1.51601	0.986601	0.00200319
ZX3154	0.0542133	0.0535776	41.1642	3.04162	0.986565	-0.00466984
ZX3154	0.0244008	0.0953388	38.1133	7.58997	0.986448	-0.00308909
ZX3154	0.0394924	0.0616642	39.1748	1.64771	0.983941	0.000118902
ZX3154	0.0503208	0.0652114	41.1433	1.84427	0.972893	0.00683721
ZX3154	0.0335675	0.100958	35.0833	7.90014	0.982508	-0.00341753
ZX3154	0.0296975	0.0813851	41.5308	4.36008	0.979005	0.00595596
ZX3154	0.0389758	0.0781655	42.7483	3.25249	0.982418	0.000266244
ZX3154	0.0725392	0.0519088	42.2542	4.2822	0.982942	-0.00302692
ZX3154	0.0505317	0.0613766	41.8317	3.36503	0.986095	-0.00305424
ZX3154	0.0457175	0.0458676	42.3817	4.39933	0.976223	0.00260167
ZX3154	0.0502442	0.040441	43.2875	3.23399	0.983383	-0.00568051
ZX3154	0.0274883	0.0815282	44.9458	4.22607	0.95099	0.0170668
ZX3154	0.0178825	0.101222	41.325	8.1064	0.982728	-0.0162465
ZX3154	0.0309575	0.0716656	37.2925	4.74056	0.974319	0.00224021
ZX3154	0.0347375	0.0684204	38.945	4.16326	0.978897	-0.00206821

## Sheet: Fig2g-l
group	v0	dv1	b0	db1
ctrl	0.0150179	0.00983329	30.3043	-1.17948
ctrl	0.0119067	-0.00163402	34.3375	-1.97596
ctrl	0.0131882	0.00143325	31.2336	-4.17989
ctrl	0.0171058	0.00118508	32.8567	-3.76328
ctrl	0.0187908	0.0387959	32.5642	-1.48565
ctrl	0.0207175	0.0291858	33.2617	-3.48563
ctrl	0.0142867	0.00719433	32.2675	-2.84767
ctrl	0.0191792	0.00559025	30.9133	-2.78606
ctrl	0.0181875	-0.000480888	30.5225	-1.30845
ctrl	0.0248042	-0.00375293	30.7483	-1.33015
ctrl	0.0191758	0.000886977	31.2442	-1.00946
ctrl	0.0178133	0.00445857	30.5667	-0.80303
ctrl	0.0189617	0.00246478	30.975	0.377066
ctrl	0.0151175	-0.001277	28.9467	-0.204518
ctrl	0.0153492	-0.000633464	29.6692	0.581247
flp1	0.0237292	0.0868312	37.5617	7.30941
flp1	0.0274367	0.0496121	36.9558	3.89293
flp1	0.0170008	0.0630207	33.2975	5.5744
flp1	0.0170608	0.0650202	34.2983	6.74299
flp1	0.0177592	0.0823333	37.0567	6.72417
flp1	0.0201192	0.0752503	34.1475	4.81779
flp1	0.02894	0.0817749	33.1717	6.21676
flp1	0.0173967	0.0555529	34.0325	2.85994
flp1	0.018205	0.0638776	33.175	5.98533
flp1	0.0146675	0.0659961	34.0217	3.85685
flp1	0.0321692	0.035787	35.5617	1.26065
flp1	0.0264708	0.0216771	34.3292	1.65926
ZX3108	0.05799	0.0518654	38.3025	1.47023
ZX3108	0.0344483	0.0360178	34.7333	1.80138
ZX3108	0.03773	0.0351634	36.6292	0.274966
ZX3108	0.0355517	0.057745	35.655	3.68302
ZX3108	0.0336258	0.0528543	35.29	4.10174
ZX3108	0.0387358	0.0765609	38.555	2.56483
ZX3108	0.0385883	0.0823001	40.085	2.68607
ZX3108	0.0433517	0.0736062	36.4275	2.21961
ZX3108	0.0739025	0.0464983	37.7958	1.84632
ZX3108	0.0379508	0.03502	33.4167	2.24333
ZX3108	0.022985	0.0313778	34	1.4876
ZX3108	0.05731	0.0568702	37.4583	1.96481
ZX3108	0.0633542	0.0578731	39.9425	0.955021
ZX3108	0.0352425	0.0344311	34.0508	1.92024
ZX3108	0.0450592	0.020078	32.9342	1.87823
ZX3108	0.0318233	0.0116353	33.1842	2.16459
ZX3108	0.0339042	0.0232677	33.26	3.86562
ZX3108	0.0393933	0.0138651	36.3058	1.55688

## Sheet: FigS3b
group	v0	dv1	b0	db1
wt-ATR	0.0130392	0.000756701	34.6425	0.362459
wt-ATR	0.0156892	0.000705875	33.8617	-0.750096
wt-ATR	0.0129508	0.00159379	35.9275	-0.183698
wt-ATR	0.0160583	0.00241026	34.5183	-0.204284
wt.	0.0121133	0.00504948	32.0642	-1.63937
wt.	0.0170825	0.00632163	33.2517	0.326019
wt.	0.0113192	0.0073643	32.7217	-0.145634
wt.	0.0168558	0.00953921	34.4608	-0.508767
flp1-ATR	0.0434517	-0.00429051	41.5142	-0.753836
flp1-ATR	0.0370033	-0.00496614	39.78	-0.222975
flp1-ATR	0.0201492	-0.00181611	39.9208	-1.44397
flp1-ATR	0.02719	0.000729008	38.3292	-0.867183
flp1.	0.0521225	0.0282775	40.415	2.16517
flp1.	0.0480925	0.0379629	40.52	2.24116
flp1.	0.0344933	0.0375769	39.1683	2.06225
flp1.	0.0459233	0.0320155	40.0233	3.15518

[truncated: 30 more sheets: FigS3d, FigS3e, FigS4d, Fig3a-c, Fig3d-f, Fig3g-i, Fig3j-l, Fig3m-o, FigS5q, FigS7a, FigS7b, Fig4a-d, S7c-g, FigS8a, Fig4e, S8b, Fig4f, FigS8c, FigS8d, Fig5a-d, FigS10e, Fig6c, S11 …]
